# Supplementary material for: Purifying selection decreases the potential for Bangui orthobunyavirus outbreaks in humans
Source: Virus Evol. 2023 Mar 8;9(1):vead018. doi: 10.1093/ve/vead018 (PMC10072187; doi:10.1093/ve/vead018)
Supplement: vead018_Supp [file vead018_supp.zip]

Archive with 1 entries (1 files):
- suppl_data/Detection of Bangui virus in DRC_SI_v6_clean.docx
